# Supplementary material for: A novel C. elegans respirometry assay using low-cost optical oxygen sensors
Source: Biol Methods Protoc. 2025 Sep 30;10(1):bpaf072. doi: 10.1093/biomethods/bpaf072 (PMC12557035; doi:10.1093/biomethods/bpaf072)
Supplement: bpaf072_Supplementary_Data [file bpaf072_supplementary_data.zip]

Archive with 5 entries (5 files):
- Figure S1.tif
- Figure S2.tif
- Figure S3.tif
- Figure S4.tif
- Supp. materials OUP submission clean.docx
